# Supplementary material for: A lagging recovery: the delayed restoration of gut microbial diversity in Rhinolophus sinicus post-hibernation
Source: Anim Microbiome. 2026 Mar 20;8:52. doi: 10.1186/s42523-026-00552-x (PMC13126910; doi:10.1186/s42523-026-00552-x)
Supplement: Supplementary file 1 — Supplementary Material 1: Supplementary Table 1. Pairwise tests of multivariate dispersion (betadisper) based on Bray–Curtis distances: permutation p-values and BH-adjusted q-values. Supplementary Table 2. Pairwise PERMANOVA (Bray–Curtis) results among groups with BH-FDR–adjusted q-values. Supplementary Table 3. Explanation of character in LEfSe analysis. Supplementary Table 4. Genus-level CLR-based differential abundance (hiber vs ac-tive; Wilcoxon + BH-FDR, q ≤ 0.05). [file 42523_2026_552_MOESM1_ESM.xlsx]

## Sheet: Supplementary Table 1
Supplementary Table 1
Pair	p	p_adj_BH
OH-DH	0.194	0.485
OH-LH	0.014	0.21
OH-EA	0.698	0.747857
OH-MA	0.567	0.654231
OH-LA	0.484	0.605
DH-LH	0.127	0.426
DH-EA	0.268	0.574286
DH-MA	0.142	0.426
DH-LA	0.132	0.426
LH-EA	0.107	0.426
LH-MA	0.354	0.5865
LH-LA	0.348	0.5865
EA-MA	0.452	0.605
EA-LA	0.391	0.5865
MA-LA	0.945	0.945

## Sheet: Supplementary Table 2
Supplementary Table 2
Pair	n1	n2	R2	F	p	q_BH
EA vs LA	6	6	0.2723	3.7419	0.002	0.0075
OH vs EA	6	6	0.2926	4.1364	0.002	0.0075
OH vs LA	6	6	0.2503	3.3384	0.002	0.0075
OH vs MA	6	6	0.2678	3.6568	0.002	0.0075
DH vs EA	4	6	0.3575	4.4521	0.007	0.01167
DH vs LA	4	6	0.3361	4.0506	0.007	0.01167
DH vs MA	4	6	0.3425	4.1671	0.007	0.01167
EA vs MA	6	6	0.2178	2.7844	0.006	0.01167
LH vs LA	4	6	0.1817	1.776	0.007	0.01167
LH vs EA	4	6	0.2157	2.1998	0.011	0.015
LH vs MA	4	6	0.1974	1.9676	0.01	0.015
OH vs LH	6	4	0.1794	1.7492	0.022	0.0275
OH vs DH	6	4	0.1811	1.769	0.065	0.075
DH vs LH	4	4	0.2359	1.8522	0.1	0.1071
MA vs LA	6	6	0.0792	0.8597	0.633	0.633

## Sheet: Supplementary Table 3
Supplementary Table 1
Enrich_group	ef_lda	pvalue	padj	mylabel	character
OH	5.03362	0.00188277	0.00188277	o__Burkholderiales	a
OH	4.85236	0.00923668	0.00923668	o__Hyphomicrobiales	b
OH	4.80847	0.00628505	0.00628505	f__Alcaligenaceae	m
OH	4.78154	0.000237467	0.000237467	f__Xanthobacteraceae	n
OH	3.06769	0.00390397	0.00390397	g__Microbacterium	ad
OH	2.96318	0.01921	0.01921	p__Acidobacteriota
OH	2.95969	0.0196401	0.0196401	o__Acetobacterales	c
OH	2.9577	0.0196401	0.0196401	f__Acetobacteraceae	o
DH	5.49059	0.0080067	0.0080067	p__Pseudomonadota
DH	4.83116	0.00236356	0.00236356	o__Pseudomonadales	d
DH	4.77983	0.00181016	0.00181016	f__Comamonadaceae	p
DH	4.66927	0.00386865	0.00386865	f__Moraxellaceae	q
DH	4.66186	0.00595609	0.00595609	g__Acinetobacter	ae
DH	4.63459	0.000334979	0.000334979	g__Roseateles	af
DH	4.63324	0.000297482	0.000297482	s__Roseateles_s__	av
DH	4.44708	0.00771185	0.00771185	s__Acinetobacter_s__	aw
DH	4.37177	0.000401304	0.000401304	f__Pseudomonadaceae	r
DH	4.37137	0.000167288	0.000167288	s__Sphingomonas_metagenome	ax
DH	4.36833	0.000401304	0.000401304	g__Pseudomonas	ag
DH	4.334	0.000224058	0.000224058	g__Afipia	ah
DH	4.28436	0.000201998	0.000201998	s__Afipia_broomeae_ATCC_49717	ay
DH	4.26549	0.000211089	0.000211089	s__Pseudomonas_fluorescens_LMG_5329	az
DH	4.17664	0.00230307	0.00230307	g__Acidovorax	ai
DH	4.17481	0.00230307	0.00230307	s__Acidovorax_s__	ba
DH	3.70426	0.000409383	0.000409383	s__Acinetobacter_johnsonii_XBB1	bb
DH	3.47572	0.00092332	0.00092332	g__Delftia	aj
DH	3.33788	0.000754477	0.000754477	s__Pseudomonas_sp._LG1D9	bc
DH	3.3313	0.0236033	0.0236033	s__Delftia_s__	bd
DH	3.25683	0.00113515	0.00113515	s__Phyllobacterium_myrsinacearum	be
DH	3.25444	0.00113515	0.00113515	g__Phyllobacterium	ak
DH	3.23716	0.00175221	0.00175221	g__Devosia	al
DH	3.22443	0.00959454	0.00959454	f__Devosiaceae	s
DH	2.9431	0.00356337	0.00356337	g__Caulobacteraceae_Incertae_Sedis	am
DH	2.93512	0.00356337	0.00356337	s__Caulobacteraceae_Incertae_Sedis_s__	bf
DH	2.9202	0.0206774	0.0206774	s__Rhizobium_s__	bg
DH	2.82108	0.00672926	0.00672926	s__Acidibacter_s__	bh
DH	2.81215	0.00672926	0.00672926	g__Acidibacter	an
DH	2.69906	0.0315691	0.0315691	g__Cupriavidus	ao
LH	5.50158	0.0011157	0.0011157	c__Gammaproteobacteria
LH	3.86557	0.00920806	0.00920806	s__Acinetobacter_johnsonii_CIP_64.6	bi
LH	3.82279	0.00111637	0.00111637	s__Acinetobacter_johnsonii	bj
LH	3.06661	0.0301883	0.0301883	s__Sphingomonas_s__	bk
LH	2.87607	0.032195	0.032195	f__Saccharimonadaceae	t
EA	5.52209	0.00123904	0.00123904	p__Bacillota
EA	5.50915	0.00248108	0.00248108	c__Bacilli
EA	5.47536	9.33656e-05	9.33656e-05	o__Lactobacillales	e
EA	5.21185	0.00302418	0.00302418	f__Streptococcaceae	u
EA	5.19468	0.00290614	0.00290614	g__Lactococcus	ap
EA	5.04701	0.00681325	0.00681325	f__Lactobacillaceae	v
MA	5.20046	0.00680095	0.00680095	c__Alphaproteobacteria
MA	5.06838	0.00394783	0.00394783	g__Sphingomonas	aq
MA	5.06507	0.00956824	0.00956824	o__Sphingomonadales	f
MA	5.06491	0.00956824	0.00956824	f__Sphingomonadaceae	w
MA	4.8456	0.0163113	0.0163113	p__Bacteroidota
MA	4.84556	0.0163113	0.0163113	c__Bacteroidia
MA	4.81871	0.0214629	0.0214629	o__Bacteroidales	g
MA	4.4814	0.00351341	0.00351341	g__Enterococcus	ar
MA	4.48138	0.00353915	0.00353915	f__Enterococcaceae	x
MA	4.09892	0.00139639	0.00139639	o__Lachnospirales	h
MA	4.09872	0.00139639	0.00139639	f__Lachnospiraceae	y
MA	3.89484	0.0163036	0.0163036	g__Lactobacillus	as
MA	3.59457	0.0207348	0.0207348	o__Oscillospirales	i
MA	3.53729	0.000118523	0.000118523	s__Methylobacterium_extorquens_DSM_13060	bl
MA	3.53717	0.000118883	0.000118883	g__Methylorubrum	at
LA	4.64822	0.000284128	0.000284128	f__Beijerinckiaceae	z
LA	4.61474	0.000203232	0.000203232	g__Methylobacterium	au
LA	4.49525	0.00133618	0.00133618	c__Clostridia
LA	4.40622	0.000318875	0.000318875	s__Methylobacterium_brachiatum	bm,
LA	4.21659	0.000789724	0.000789724	s__Methylobacterium_s__	bn
LA	3.51661	0.018243	0.018243	o__Chitinophagales	j
LA	3.49213	0.0257077	0.0257077	f__Chitinophagaceae	aa
LA	3.46821	0.0434453	0.0434453	o__Rickettsiellales	k
LA	3.46706	0.0434453	0.0434453	f__Rickettsiellaceae	ab
LA	3.24093	0.00899999	0.00899999	o__Gammaproteobacteria_Incertae_Sedis	l
LA	3.19003	0.00910526	0.00910526	f__Gammaproteobacteria_Incertae_Sedis_f__	ac
LA	3.1486	0.0182201	0.0182201	p__Thermodesulfobacteriota
LA	3.14191	0.00946187	0.00946187	s__Stenotrophomonas_maltophilia	bo
LA	2.75812	0.0444553	0.0444553	c__Anaerolineae

## Sheet: Supplementary Table 4
Supplementary Table 4
Phylum	Genus	min_q_BH	overall_direction
Pseudomonadota	Acidovorax	0.004	hiber_enriched
Pseudomonadota	Acinetobacter	0.004	hiber_enriched
Pseudomonadota	Afipia	0.0023	hiber_enriched
Pseudomonadota	Aquabacterium	0.0023	hiber_enriched
Pseudomonadota	Bosea	0.0023	hiber_enriched
Actinomycetota	Branchiibius	0.0127	hiber_enriched
Pseudomonadota	Devosia	0.004	hiber_enriched
Actinomycetota	Gordonia	0.0113	hiber_enriched
Pseudomonadota	Phyllobacterium	0.0125	hiber_enriched
Pseudomonadota	Pseudomonas	0.0023	hiber_enriched
Pseudomonadota	Rhodopseudomonas	0.004	hiber_enriched
Pseudomonadota	Roseateles	0.0023	hiber_enriched
Pseudomonadota	Sphingomonas	0.0023	hiber_enriched
Pseudomonadota	Stenotrophomonas	0.0066	hiber_enriched
Pseudomonadota	Tardiphaga	0.004	hiber_enriched
Actinomycetota	Adlercreutzia	0.0127	activate_enriched
Bacteroidota	Alistipes	0.0232	activate_enriched
Bacillota	Anaerotruncus	0.0232	activate_enriched
Bacteroidota	Bacteroides	0.0232	activate_enriched
Actinomycetota	Bifidobacterium	0.0127	activate_enriched
Bacillota	Blautia	0.0232	activate_enriched
Pseudomonadota	Brevundimonas	0.0158	activate_enriched
Bacillota	Catenibacterium	0.0232	activate_enriched
Actinomycetota	Coriobacteriaceae_UCG-002	0.0127	activate_enriched
Bacillota	Dubosiella	0.0232	activate_enriched
Bacillota	Faecalibaculum	0.0184	activate_enriched
Bacillota	Ileibacterium	0.0127	activate_enriched
Bacillota	Lachnospiraceae_NK4A136	0.0232	activate_enriched
Bacillota	Lactobacillus	0.0232	activate_enriched
Bacillota	Lactococcus	0.0338	activate_enriched
Bacillota	Ligilactobacillus	0.0184	activate_enriched
Bacillota	Litchfieldia	0.0127	activate_enriched
Bacillota	Longibaculum	0.0232	activate_enriched
Bacillota	Massiliomicrobiota	0.0232	activate_enriched
Pseudomonadota	Methylobacterium	0.0023	activate_enriched
Pseudomonadota	Methylorubrum	0.0464	activate_enriched
Deferribacterota	Mucispirillum	0.0232	activate_enriched
Bacteroidota	Odoribacter	0.0232	activate_enriched
Bacteroidota	Parabacteroides	0.0232	activate_enriched
Bacteroidota	Prevotellaceae_UCG-001	0.0232	activate_enriched
Bacteroidota	Rikenella	0.0232	activate_enriched
